# Supplementary material for: Relevance of Neurotrophin Receptors CD271 and TrkC for Prognosis, Migration, and Proliferation in Head and Neck Squamous Cell Carcinoma
Source: Cells. 2019 Sep 28;8(10):1167. doi: 10.3390/cells8101167 (PMC6830344; doi:10.3390/cells8101167)
Supplement: Supplementary file 1 [file cells-08-01167-s001.zip]

Archive with 13 entries (12 files):
- Supplemental_Figure_5.jpg
- __MACOSX/
- __MACOSX/._Supplemental_Figure_5.jpg
- Supplemental_Figure_1.tiff
- __MACOSX/._Supplemental_Figure_1.tiff
- Supplemental_Figure_3.jpg
- __MACOSX/._Supplemental_Figure_3.jpg
- Supplemental_Table.xlsx
- __MACOSX/._Supplemental_Table.xlsx
- Supplemental_Figure_2.tiff
- __MACOSX/._Supplemental_Figure_2.tiff
- Supplemental_Figure_4.tiff
- __MACOSX/._Supplemental_Figure_4.tiff
