# Supplementary material for: Relevance of Neurotrophin Receptors CD271 and TrkC for Prognosis, Migration, and Proliferation in Head and Neck Squamous Cell Carcinoma
Source: Cells. 2019 Sep 28;8(10):1167. doi: 10.3390/cells8101167 (PMC6830344; doi:10.3390/cells8101167)
Supplement: Supplementary file 1 [file cells-08-01167-s001.zip › Supplemental_Table.xlsx]

## Sheet: Tabelle1
baseline characteristics /	CD271-	CD271+	TrkA-	TrkA+	TrkB-	TrkB+	TrkC-	TrkC+	CD271+/TrkA-	CD271+/TrkA+	CD271+/TrkB-	CD271+/TrkB+	CD271+/TrkC-	CD271+/TrkC+
receptor expression
gender	71	113	35	149	82	102	101	83	15	98	49	64	55	58
female	8	15	4	19	13	10	10	13	1	14	8	7	5	10
male	63	98	31	130	69	92	91	70	14	84	41	57	50	48
age (years)
median ± standard error	56,52 ± 1,1	57,45 ± 0,85	57,17 ± 1,78	57,07 ± 0,71	57,68 ± 1,03	56,62 ± 0,87	56,7 ± 0,95	57,57 ± 0,93	58,27 ± 2,7	57,33 ± 0,9	57,88 ± 1,27	57,13 ± 1,16	56,8 ± 1,22	58,07 ± 1,2
5 year OS (days)
median ± standard error	1325 ± 77	1024 ± 64	1136 ± 127	1137 ± 55	1137 ± 77	1136 ± 68	1106 ± 69	1174 ± 76	1103 ± 185	1014 ± 69	1091 ± 95	969 ± 88	944 ± 88	1101 ± 94
5 year DFS (days)
median ± standard error	788 ± 150	673 ± 96	625 ± 282	734 ± 87	769 ± 131	686 ± 109	678 ± 102	777 ± 140	212 ± 30	702 ± 100	744 ± 153	613 ± 124	658 ± 108	690 ± 171
tumor location	71	113	35	149	82	102	101	83	15	98	49	64	55	58
oropharynx	20	34	5	49	27	27	30	24	2	32	17	17	18	16
hypopharynx	14	39	12	41	21	32	29	24	7	32	14	25	19	20
larynx	37	40	18	59	34	43	42	35	6	34	18	22	18	22
T stage	63	95	26	132	72	86	83	75	11	84	43	52	44	51
T1	9	16	4	21	9	16	13	12	2	14	6	10	7	9
T2	31	38	16	53	33	36	40	29	7	31	18	20	19	19
T3	9	23	3	29	14	18	14	18	1	22	10	13	9	14
T4	14	18	3	29	16	16	16	16	1	17	9	9	9	9
N stage	68	106	29	145	79	95	92	82	13	93	48	58	49	57
N0	28	42	11	59	26	44	31	39	5	37	18	24	17	25
N1	7	18	3	22	14	11	15	10	1	17	10	8	12	6
N2	25	38	14	49	32	31	38	25	6	32	17	21	17	21
N3	8	8	1	15	7	9	8	8	1	7	3	5	3	5
M stage	59	84	26	117	65	78	76	67	11	73	38	46	39	45
M0	54	63	21	96	50	67	58	59	9	54	27	36	25	38
M1	5	21	5	21	15	11	18	8	2	19	11	10	14	7
UICC stage	69	105	30	144	81	93	92	82	13	92	49	56	48	57
UICC 0	1	0	0	1	0	1	1	0	0	0	0	0	0	0
UICC 1	8	9	2	15	5	12	6	11	1	8	3	6	3	6
UICC 2	15	18	6	27	12	21	17	16	3	15	8	10	8	10
UICC 3	6	21	4	23	16	11	15	12	1	20	11	10	11	10
UICC 4	39	57	18	78	48	48	53	43	8	49	27	30	26	31
G stage	69	103	31	141	77	95	94	78	14	89	44	59	50	53
G1	4	8	2	10	4	8	4	8	0	8	2	6	2	6
G2	51	74	17	108	50	75	65	60	10	64	29	45	35	39
G3	14	21	12	23	23	12	25	10	4	17	13	8	13	8
alcohol	41	65	16	90	50	56	58	48	7	58	30	35	32	33
tobacco	7	9	3	13	8	8	8	8	0	9	3	6	4	5
alcohol	3	5	1	7	3	5	5	3	0	5	2	3	3	2
alcohol + tobacco	26	42	10	58	29	39	37	31	5	37	19	23	20	22
none	5	9	2	12	10	4	8	6	2	7	6	3	5	4
therapy	46	74	21	99	54	66	66	54	10	64	33	41	38	36
surgery	22	25	10	37	15	32	21	26	3	22	8	17	11	14
R(C)T	3	5	0	8	4	4	5	3	0	5	2	3	3	2
surgery + R(C)T	21	44	11	54	35	30	40	25	7	37	23	21	24	20
HPV mediated	6	13	6	13	8	11	13	6	6	7	7	6	8	5
Keratinazation	71	113	35	149	82	102	101	83	15	98	49	64	55	58
No	22	55	7	70	31	46	28	49	3	52	23	32	19	36
Yes	49	58	28	79	51	56	73	34	12	46	26	32	36	22
